# Supplementary material for: Regional development potentials of Industry 4.0: Open data indicators of the Industry 4.0+ model
Source: PLoS One. 2021 Apr 19;16(4):e0250247. doi: 10.1371/journal.pone.0250247 (PMC8055029; doi:10.1371/journal.pone.0250247)
Supplement: S1 Appendix — This file provides an overview of regional indicators. (XLSX) [file pone.0250247.s001.xlsx]

## Sheet: Munka1
Indicator system	No.	Theme		GEO level	Definition	Methodology	Application
RCI'19	1.	Institutions	regional	NUTS 1/0	The RCI provides a comparable and multifaceted picture of the level of competitiveness for all EU regions. The sub-national level described by the RCI allows the assessment of inequalities of competitiveness levels across regions and monitoring performance across time at a disaggregated spatial level.	It observes 28 EU Member States including 268 regions at NUTS level. There are 11 dimensions of competitiveness, including 74 indicators which ones are connected to productivity and long-term development. Most of the indicators are available in 2015-2017 time horizon. RCI uses Principal Component Analysis (PCA) "in composite index construction when each pillar in a composite indey meant to descri…	The RCI should be considered as an instrument to assist with the design of better policies and monitoring their effectiveness.
			national	Country
	2.	Macroeconomic stability		Country
	3.	Infrastructure		NUTS 2
	4.	Health		NUTS 2
	5.	Basic education		Country
	6.	Higher education & LLL		NUTS 2
	7.	Labour market efficiency		NUTS 2
	8.	Market size		NUTS 2
	9.	Technological readiness	regional	NUTS 2
			national	Country
	10.	Business sophistication		NUTS 2
	11.	Innovation		NUTS 2
RIS'19	1.	Population with tetriary education		NUTS 2	The European Innovation Scoreboard provides a comparative analysis of innovation performance in EU countries, other European countries and regional neighbours. It assesses relevant strengths and weaknesses of national innovation systems as well as helps countries identify areas they need to adress.	In spatial horizon it observes NUTS 2 level in 23 EU Member States, Norway, Serbia and Switzerland, including 238 regions. Furthermore in country level: Cyprus, Estonia, Latvia, Luxembourg and Malta as they are identical to NUTS 1 or NUTS 2 level regarding the country territory. It uses 17 indicators also used in EIS 2019. These are grouped into four type: Framework conditions, Investment, Innova…	It provides a more detailed breakdown of performance groups with contextual data that can be used to analyse and compare structural economic, busess and socio-demographic structure among different regions.
	2.	Lifelong Learning		NUTS 2
	3.	Scientific co-publications		NUTS 2
	4.	Most-cited publications		NUTS 2
	5.	R&D expenditure business sector		NUTS 2
	6.	R&D expenditure public sector		NUTS 2
	7.	Non-R&D innovation expenditure		NUTS 2/ 1
	8.	Product or process innovation		NUTS 2/ 1
	9.	Marketing or organisational innovation		NUTS 2/ 1
	10.	SMEs innovation in-house		NUTS 2/ 1
	11.	Innovative SMEs collaboraing with others		NUTS 2/ 1
	12.	Public-private co-publicatons		NUTS 2
	13.	PCT patent applications		NUTS 2
	14.	Trademark application		NUTS 2
	15.	Design application		NUTS 2
	16.	Employment MHT manufacturing and knowledge intensive services		NUTS 2
	17.	Sales of new-to-market and new-to-firm innovation		NUTS 2/ 1
C3	1.	Cultural Vibrancy			A tool designed to monitor and benchmark the performance of Cultural and Creative Cities in Europe. C3 refers to 190 cities in 30 European countries (EU 28 along with Norway and Switzerland)	This tool is based on both qualitative and quantitative methods. According to the last one, 29 indicators were chosen and categorized into nine dimensions. These dimensions can be classified into three major groups: the city's cultural vibrancy, creative economy and enabling environment. The C3 Index is calculated as a weighted avarage of the above mentioned three significant groups' sub-index sc…	Allows cities and local stakeholders to monitor progress over time.
		Cultural Venues & Facilities		City
		Cultural Participation & Attractiveness		City
	2.	Creatice Economy
		Creative & Knowledge-Based Jobs		City
		Intellectual Property & Innovation		NUTS 2/3
		New Jobs in Creative Sector		NUTS 3
	3.	Enabling Environment
		Human Capital & Education		City
		Openness, Tolerance & Trust		City
		Quality of Governance		NUTS 2/1/0
SDEWES Index	D1	Energy Usage and Climate		City	The Sustainable Development of Energy, Water, and Environment Systems (SDEWES) Index benchmarks cities based on seven dimensions, 35 main indicators, and about 25 sub-indicatos.	SDEWES Index has applied to 120 cities "which correspond to samples of South-East European cities, Mediterranean port cities, and other cities around the world based on multiple criteria to increase geographical diversity". The Index bases on seven dimensions, which broke down into 35 main-, and 25 sub-indicators. Each dimension includes five main indicators which have been normalized, and these …	Benchmarking the performance of cities across metrics related to energy, water and environment systems presents an opportunity to trigger policy learning, action, and cooperation to bring cities closer to sustainable development
	D2	Petetration of Energy and CO2 Saving Measures		City
	D3	Renewable Energy Potential and Utilization		City
	D4	Water Usage and Environmental Quality		City
	D5	CO2 Emissions and Industrial Profile		City
	D6	Urban Planning and Social Welfare		City
	D7	R&D, Innovation and Sustainable Policy		City
OECD- Regional Well Being	1.	Safety		NUTS 2	This interactive site allows to measure well-being in regions and compare them with 402 OECD regions, based on eleven topics central to the quality of our lives.	This tool is comparing closely 400 OECD regions accounting to the set of indicatos. There are 11 topics which are aimed to determine both the material conditions and the quality of life. Each topic includes one or two indicators, which has been normalised using the min-max method, that makes it possible to range from 0-10. (If within the topic, there is more than one indicator, the scores are agg…	Comparable meaures of regional well-being offer a new way to gauge what policies work and can empower a community to act to achive higher well-baing for its citizens.
	2.	Housing		NUTS 2
	3.	Life satisfaction		NUTS 2
	4.	Access to services		NUTS 2
	5.	Civic Engagement		NUTS 2
	6.	Education		NUTS 2
	7.	Jobs		NUTS 2
	8.	Community		NUTS 2
	9.	Environment		NUTS 2
	10.	Income		NUTS 2
	11.	Health		NUTS 2
KRAFT	1.	Creativity and potential in innovation, ability to create knowledge		Cities and regions	It is a complex system, which is aimed to measure the potential in networkds and connection points, the social and relational capital as well as the sustainable potential buy not only using "hard" indicators, but bringing "soft" factors to the fore.	In order to determine the economic development and competitiveness of a region, it evaluates the quality of life in a region, the labour demand and the sustainability factors as well. "KRAFT formula", where X is the city's and region's output, L is the labour force, K is the capital and R is the relevant factors as knowledge, then the alpha, beta, gamma parameters	It is aimed to support decision-making and foster knowledge intensity both in private sector, for territorial councils whose want to step into the "global world map", knowledge centric universities and research centers as well as for national and European level governance.
	2.	Social and relational capital, network potential and "interconnectivity"		Cities and regions
	3.	Potential in sustainability		Cities and regions
