# Supplementary material for: Regional development potentials of Industry 4.0: Open data indicators of the Industry 4.0+ model
Source: PLoS One. 2021 Apr 19;16(4):e0250247. doi: 10.1371/journal.pone.0250247 (PMC8055029; doi:10.1371/journal.pone.0250247)
Supplement: S2 Appendix — This file provides an overview of Industry 4.0 readiness models. (XLSX) [file pone.0250247.s002.xlsx]

## Sheet: Munka1
Authors	Name	Year	Dimensions	For	1	2	3	4	5	6	7	8	9	10	11	12	13	14	15	16	17	18	19
Impuls	Industrie 4.0 Readiness [1]	2015	6	SMEs	X			X	X		X		X		X					X
Roland Berger	Think Act Industrie 4.0 [2]	2015	2	Country							X		X	X			X		X
Andreas Schumacher and Tanja Nemeth Wilfried Sihn	A maturity model for assessing Industry 4.0 readiness and maturity of manufacturing enterprises [3]	2016	9	SMEs	X	X	X	X	X	X	X	X	X
G. Nick and Ferenc Pongrácz	How to measure Industry 4.0 readiness of cities [4]	2016	3	Cities							X	X	X								X	X	X
Viharos, Z. J., Soós, S., Nick, G. A., Várgedő, T., & Beregi, R. J.	Non-comparative, Industry 4.0 Readiness Evaluation for Manufacturing Enterprises [5]	2017	8	SMEs	X	X	X	X		X	X		X				X	X
Andreas Schumacher and Tanja Nemeth Wilfried Sihn	Roadmapping towards industrial digitalization based on an Industry 4.0 maturity model for manufacturing enterprises [6]	2019	8	SMEs	X	X	X	X			X		X	X	X	X
Dennis Trotta and Patrizia Garengo	Assessing Industry 4.0 Maturity: An Essential Scale for SMEs [7]	2019	5	SMEs	X			X			X		X				X
1- Strategy, 2- Leadership, 3- Customers, 4- Operations, 5- Products, 6- Culture, 7- People, 8- Governance, 9- Technology,10- Value Creation, 11- Data and Information, 12- Corporate Standards, 13- Production, 14- Critical ares, 15- Innovation intensity, 16- Smart factory, 17-Collaboration, 18- Performance and enablement, 19- Outcome
[1]	Lichtblau K, Stich V, Bertenrath R, Blum M, Bleider M, Millack A, et al. Industrie 4.0 Readiness. 2015;
[2]	Berger, Roland. "Think Act Industry 4.0." The new industrial revolution How Europe will succeed, Munich, Ed. Anne Duyin (2014).
[3]	Schumacher, Andreas, Selim Erol, and Wilfried Sihn. "A maturity model for assessing Industry 4.0 readiness and maturity of manufacturing enterprises." Procedia Cirp 52 (2016): 161-166.
[4]	Nick G, Pongr ́acz F. How to Measure Industry 4.0 Readiness of Cities. Int Sci J Ind. 2016;4:2.
[5]	Viharos, Z. J., Soós, S., Nick, G. A., Várgedő, T., & Beregi, R. J. (2017). Non-comparative, Industry 4.0 readiness evaluation for manufacturing enterprises.
[6]	Schumacher, A., Nemeth, T., & Sihn, W. (2019). Roadmapping towards industrial digitalization based on an Industry 4.0 maturity model for manufacturing enterprises. Procedia CIRP, 79, 409-414.
[7]	Trotta, D., & Garengo, P. (2019, March). Assessing Industry 4.0 Maturity: An Essential Scale for SMEs. In 2019 8th International Conference on Industrial Technology and Management (ICITM) (pp. 69-74). IEEE.
